# Supplementary material for: The structural basis of N-acyl-α-amino-β-lactone formation catalyzed by a nonribosomal peptide synthetase
Source: Nat Commun. 2019 Jul 31;10:3432. doi: 10.1038/s41467-019-11383-7 (PMC6668435; doi:10.1038/s41467-019-11383-7)
Supplement: Supplementary file 6 — Source Data [file 41467_2019_11383_MOESM6_ESM.xlsx]

## Sheet: Sheet1
30 minutes
[MLP]	Normalized EICs for 2,3-DHB-AMP for ObiF1 WT		Normalized EICs for 2,3-DHB-AMP for ObiF1 del1304
	Trial #1	Trial #2	Trial #1	Trial #2
0 µM	533333	904762	692308	571429
1 µM	730769	692308	708333	592593
10 µM	607143	720000	708333	680000
25 µM	583333	730769	583333	653846
3 hours
[MLP]	Normalized EICs for 2,3-DHB-AMP for ObiF1 WT		Normalized EICs for 2,3-DHB-AMP for ObiF1 del1304
	Trial #1	Trial #2	Trial #1	Trial #2
0 µM	607143	750000	692308	538462
1 µM	727273	727273	625000	636364
10 µM	652174	695652	727273	640000
25 µM	590909	666667	538462	640000
24 hours
[MLP]	Normalized EICs for 2,3-DHB-AMP for ObiF1 WT		Normalized EICs for 2,3-DHB-AMP for ObiF1 del1304
	Trial #1	Trial #2	Trial #1	Trial #2
0 µM	432432	641026	666667	944444
1 µM	494118	652174	375000	900000
10 µM	590909	521739	478261	434783
25 µM	772727	478261	750000	480000
